# Supplementary material for: Quality of life among hemodialysis patients in a referral center in Kathmandu: A mixed method study
Source: PLoS One. 2025 Nov 3;20(11):e0335990. doi: 10.1371/journal.pone.0335990 (PMC12582446; doi:10.1371/journal.pone.0335990)
Supplement: S1 Data — For submission purposes, the dataset has been converted to Microsoft Excel (.xlsx) format accompanied by a complete SPSS codebook (variable names, labels, measurement levels, and value labels). The conversion preserves all variables and coding schemes). (XLSX) [file pone.0335990.s002.xlsx]

## Sheet: Dataset
S.N	SD2	SD3	SD5	SD6	SE1	SE2	SE3	SE4	SE5	SE6	SE7	SE8	SE9	MR1	ER3	LR1	LR2	LR3	KDQOL1	KDQOL2	KDQOL3	KDQOL4	KDQOL5	KDQOL6	KDQOL7	KDQOL8	KDQOL9	KDQOL10	KDQOL11	KDQOL12	KDQOL13	KDQOL14	KDQOL15	KDQOL16	KDQOL17	KDQOL18	KDQOL19	KDQOL20	KDQOL21	KDQOL22	KDQOL23	KDQOL24	KDQOL25	KDQOL26	KDQOL27	KDQOL28	KDQOL29	KDQOL30	KDQOL31
1	2	2	1	2	2	1	1	1	2	2	1	1	5	2	1	2	2	2	5	2	2	1	1	1	1	1	1	1	6	1	1	1	1	1	4	2	5	1	1	2	1	3	5	1	1	1	4	2	3
2	2	2	3	2	1	1	1	1	2	1	1	1	5	3	1	2	2	2	5	1	1	1	1	1	1	5	6	6	1	1	1	1	1	1	5	1	1	5	5	1	1	1	5	1	1	1	5	1	1
3	1	3	4	1	2	1	1	2	1	2	2	2	6	1	2	2	2	1	4	1	1	2	1	1	2	1	1	1	6	5	1	2	1	4	1	1	1	1	2	1	1	2	3	1	1	1	5	3	2
4	2	1	2	2	1	1	1	1	1	1	1	1	5	3	1	2	2	2	4	2	2	1	1	1	1	5	1	6	4	1	1	1	1	1	5	4	5	1	4	3	1	2	5	4	1	5	5	5	5
5	1	3	1	2	2	2	1	1	1	2	2	2	1	3	1	2	2	2	4	1	1	1	1	1	1	5	1	6	1	1	1	1	1	1	5	4	5	1	4	3	2	1	5	4	3	5	5	5	5
6	2	3	5	3	2	2	2	2	1	2	2	1	6	3	1	2	2	2	4	2	2	1	1	1	1	5	6	1	2	1	1	1	1	1	4	3	5	5	5	5	1	4	5	5	1	1	5	5	5
7	1	2	4	2	2	2	2	2	2	2	2	3	1	2	1	2	2	2	5	1	1	1	1	1	1	5	6	4	1	1	1	1	1	1	4	5	1	1	3	4	5	1	5	1	3	1	1	1	5
8	2	1	3	2	2	1	1	1	2	2	2	2	1	1	1	2	2	2	5	1	1	1	1	1	1	5	6	6	1	1	1	1	1	1	5	5	5	1	4	5	1	5	5	5	4	5	5	5	5
9	1	3	6	2	2	2	2	2	2	2	2	2	3	3	1	2	2	2	2	1	3	2	1	1	1	1	1	4	4	6	1	1	1	1	1	2	2	1	2	4	2	2	2	1	1	1	5	1	2
10	1	3	1	2	1	1	1	1	1	2	2	1	1	2	1	2	2	2	5	1	1	1	1	1	1	5	1	6	1	1	1	1	1	1	4	2	5	5	2	5	2	4	1	2	2	1	5	4	5
11	1	3	1	2	1	1	1	1	2	1	1	1	5	2	1	2	2	2	3	1	1	1	1	1	1	2	4	1	4	6	1	1	1	1	4	1	1	1	1	3	4	4	5	1	1	3	1	4	1
12	1	3	5	2	1	1	1	1	2	1	1	1	1	3	1	2	2	2	4	1	1	1	1	1	1	5	4	6	6	1	1	1	4	4	2	1	2	1	1	1	2	2	5	2	4	1	5	1	1
13	1	2	1	2	1	1	1	2	2	1	1	1	6	3	1	2	2	1	4	1	1	1	1	1	1	5	6	6	4	1	1	1	1	1	2	1	5	5	5	1	1	1	1	2	4	1	5	5	5
14	2	2	4	1	1	1	1	1	1	2	2	3	6	3	1	2	2	2	4	1	1	1	1	1	1	5	6	6	3	1	1	1	1	1	4	1	5	5	3	4	1	2	4	1	2	1	5	4	1
15	1	1	5	2	1	2	2	1	2	1	1	1	1	1	2	2	2	2	4	1	1	1	1	1	1	1	2	1	1	1	1	1	2	4	3	1	4	3	3	1	2	1	5	1	4	1	2	2	2
16	2	1	3	4	1	1	1	1	2	1	1	1	7	3	2	2	2	2	4	3	3	1	1	1	1	5	4	1	1	6	1	1	1	1	4	1	5	5	1	1	2	1	5	1	1	5	5	5	5
17	2	3	4	2	1	1	1	1	2	1	1	3	1	2	1	2	2	2	3	3	3	1	1	1	1	1	1	6	6	3	1	1	1	1	1	1	2	1	1	2	2	1	2	2	1	1	1	1	1
18	1	1	5	2	1	1	1	1	2	1	2	1	2	1	1	1	2	2	5	1	1	1	1	1	1	5	4	4	1	1	1	1	1	1	4	1	4	4	4	4	4	3	5	2	2	1	5	5	5
19	1	2	1	2	1	1	1	1	2	1	1	2	5	3	1	2	2	2	5	1	1	1	1	1	1	4	4	6	1	1	1	1	1	1	5	4	5	5	1	2	1	2	5	1	5	5	5	5	5
20	1	2	6	2	1	1	2	1	2	1	1	2	5	3	2	2	2	2	4	1	1	2	1	1	1	1	1	6	6	1	4	1	1	4	1	1	1	3	3	1	1	1	2	1	1	1	1	1	1
21	1	2	4	1	2	1	1	1	2	1	1	1	5	3	1	2	2	2	4	3	3	1	1	1	1	5	4	4	1	6	1	1	4	1	4	2	2	2	2	3	2	1	4	3	4	5	5	5	1
22	2	1	2	4	2	2	2	2	2	1	1	1	5	2	1	2	2	1	5	3	2	1	1	1	1	5	4	4	1	1	1	1	1	1	4	2	2	1	1	1	2	1	4	3	1	1	4	4	4
23	1	2	1	2	2	1	2	2	1	2	2	1	1	3	1	2	2	2	5	2	2	1	1	1	1	5	6	1	5	1	1	1	1	1	4	3	5	3	3	5	2	4	5	5	4	5	4	1	4
24	2	2	5	2	1	1	1	1	2	1	1	1	5	3	1	2	2	2	4	1	1	1	1	1	1	5	5	2	1	1	1	1	1	1	5	4	3	5	3	2	1	5	5	3	5	5	5	5	5
25	2	2	3	2	1	1	1	1	1	2	2	1	3	2	1	2	2	2	5	1	1	1	1	1	1	5	6	6	1	1	1	1	1	1	2	2	5	5	5	4	3	5	5	4	3	5	5	5	5
26	2	3	4	1	1	1	1	1	1	2	2	1	4	3	1	2	2	2	4	1	1	1	1	1	2	5	4	6	4	1	1	1	1	4	4	1	4	1	4	1	3	1	5	4	4	1	5	3	4
27	2	1	3	2	1	1	1	1	2	2	2	1	1	2	1	2	2	2	5	1	1	1	1	1	1	5	6	6	1	1	1	1	1	1	5	1	1	1	2	1	1	3	5	1	1	5	5	5	1
28	2	2	1	2	1	1	1	1	2	1	1	1	3	2	1	2	2	2	5	1	2	1	1	1	1	5	1	6	1	1	1	1	1	1	4	1	2	1	1	1	2	5	5	4	1	1	5	2	5
29	1	2	3	2	1	2	1	1	2	2	2	3	7	1	1	2	2	2	5	1	2	1	1	1	1	5	1	1	1	1	1	1	1	1	1	1	2	1	1	2	2	1	1	1	1	1	1	1	1
30	2	2	3	1	2	2	2	2	2	1	2	1	1	2	2	2	2	2	5	3	3	1	1	1	2	1	6	6	6	6	1	1	1	1	4	4	4	3	1	2	2	1	5	1	1	1	3	1	1
31	2	1	5	2	1	1	1	1	2	2	2	3	1	3	1	2	2	2	5	1	1	2	1	1	1	5	6	1	1	4	1	1	1	1	4	4	4	4	3	5	5	3	5	4	3	5	5	5	5
32	1	2	2	2	1	1	1	1	1	2	1	2	7	2	1	2	2	1	5	1	1	1	1	1	1	5	6	5	1	1	1	1	1	1	4	2	4	5	4	4	4	1	5	1	2	1	5	5	4
33	1	2	3	2	1	1	1	1	2	1	1	1	7	2	1	2	2	1	4	3	3	2	1	1	1	5	4	4	4	1	1	1	1	1	1	1	1	2	2	1	1	1	3	1	2	1	4	4	4
34	1	2	4	2	1	1	1	1	2	1	1	1	6	2	2	2	2	2	5	2	2	1	1	1	1	1	1	1	6	5	1	1	1	1	2	1	1	1	1	1	2	1	5	2	1	1	1	1	3
35	1	2	4	1	1	1	1	1	2	1	1	1	7	3	1	2	2	2	1	1	1	1	1	1	1	5	5	5	1	1	1	1	1	1	5	1	5	2	2	2	1	2	5	1	2	1	3	3	5
36	1	1	3	2	1	1	1	1	1	2	2	2	1	2	1	2	2	2	4	1	1	2	1	1	1	5	4	4	4	1	1	1	1	1	4	1	5	1	1	2	1	1	5	5	1	5	5	5	1
37	1	3	2	2	1	1	1	1	2	1	1	1	1	1	1	2	2	1	4	3	3	1	1	1	1	1	1	6	1	6	1	1	4	4	1	1	1	1	1	1	1	1	1	1	1	5	2	1	1
38	1	1	6	2	1	1	1	1	2	1	1	1	3	2	2	2	2	1	5	1	2	1	1	1	1	5	1	6	4	6	1	1	1	4	1	2	1	1	2	3	1	2	5	1	2	1	5	5	3
39	2	1	4	2	1	1	1	1	2	1	1	1	4	2	2	2	2	2	4	2	2	1	1	1	1	4	1	1	6	6	1	1	4	1	1	1	1	3	3	2	1	1	1	2	1	1	1	1	1
40	1	3	4	2	1	1	1	1	2	1	1	1	1	2	2	2	2	2	5	1	2	1	1	1	1	4	1	1	6	6	1	1	1	4	1	1	1	1	1	1	1	2	1	1	1	1	2	1	1
41	2	1	2	1	1	1	1	2	1	1	1	1	3	2	1	2	2	2	5	1	1	1	1	1	1	5	5	6	1	1	1	1	1	1	1	1	4	2	2	2	2	1	2	1	2	2	5	1	5
42	1	2	3	2	1	1	1	1	2	1	1	1	5	3	1	2	2	2	4	3	2	2	2	2	2	4	1	1	6	1	1	4	4	4	4	3	4	3	4	1	3	3	4	4	3	1	1	1	1
43	1	1	5	2	1	1	1	1	2	1	1	1	4	2	1	2	2	2	4	1	1	1	1	1	1	1	4	4	5	6	1	1	1	4	3	3	3	3	3	2	2	1	2	2	2	1	1	1	1
44	1	1	5	2	1	1	1	1	2	1	1	1	4	3	1	2	2	2	4	1	1	1	1	1	1	1	4	4	5	6	1	1	1	4	3	3	3	3	3	2	2	1	2	2	2	1	1	1	1
45	2	1	1	2	1	1	1	2	1	2	1	6	2	2	1	2	2	2	3	2	3	1	1	1	1	5	1	1	1	6	1	1	1	1	5	5	5	5	5	5	5	5	5	5	5	1	5	5	5
46	1	3	4	2	1	2	1	1	2	1	1	1	4	3	2	2	2	2	5	2	3	1	1	1	1	5	1	1	6	1	1	1	1	1	2	1	1	3	1	1	1	1	1	2	1	1	1	1	3
47	1	2	4	2	2	2	2	2	1	2	2	3	4	2	1	2	2	2	5	1	1	1	1	1	1	5	6	6	2	1	1	1	1	1	5	2	1	3	3	2	1	3	5	2	1	2	1	3	5
48	1	3	5	2	1	1	1	1	2	1	1	1	3	3	1	2	2	2	5	3	1	1	1	1	1	5	6	6	6	1	1	1	4	4	1	2	4	4	4	4	1	2	5	2	1	5	5	1	5
49	1	2	1	2	2	1	2	2	1	2	2	2	1	2	1	2	2	2	4	3	3	2	1	1	1	2	1	1	1	4	1	1	1	1	4	1	5	1	1	1	1	1	1	2	1	1	1	1	1
50	2	1	3	2	1	1	1	1	2	1	1	3	1	1	1	2	2	2	4	3	3	2	1	1	1	1	4	1	5	6	1	1	1	1	2	1	2	3	4	2	3	1	1	2	1	1	1	1	1
51	1	3	5	2	1	1	1	1	1	2	2	1	3	3	2	2	2	2	3	1	1	1	1	1	1	1	4	5	5	4	2	2	2	4	1	1	2	1	2	2	1	1	3	1	1	1	1	2	3
52	2	3	1	4	1	1	2	1	2	1	1	1	6	2	1	2	2	2	5	1	2	2	1	2	1	1	4	6	6	4	1	1	1	1	3	1	5	1	3	1	1	1	5	3	1	1	1	1	1
53	2	1	1	2	2	1	2	2	2	1	2	1	6	3	1	2	2	2	3	1	2	1	1	1	1	1	1	6	1	1	1	1	1	1	5	1	5	1	1	5	5	5	5	1	5	5	5	5	5
54	2	1	4	2	2	1	2	1	2	1	2	3	1	3	1	2	2	2	5	1	2	1	1	1	1	5	4	6	5	3	1	1	1	1	3	1	1	1	1	1	1	1	5	1	1	1	1	1	3
55	2	2	5	2	1	1	1	1	2	1	1	1	3	3	1	2	2	1	4	2	1	1	1	1	1	5	6	6	6	6	1	1	1	1	5	5	1	5	5	3	2	1	5	3	5	1	5	5	5
56	1	1	4	2	1	1	1	1	2	1	1	1	5	3	1	2	2	2	4	3	3	2	1	1	2	4	2	1	6	6	1	1	1	5	4	3	5	4	2	1	3	1	3	3	3	5	1	1	1
57	2	1	1	2	1	1	1	1	2	1	1	1	6	3	1	2	2	2	5	1	1	1	1	1	1	5	1	6	4	2	1	1	1	1	5	1	1	1	2	3	1	1	5	1	1	2	5	1	1
58	2	1	6	4	1	1	1	1	2	1	1	1	4	2	2	2	2	2	5	3	2	1	1	1	1	5	1	1	6	6	1	1	1	5	2	2	6	5	5	2	1	2	3	3	1	1	4	1	1
59	1	2	1	4	1	1	1	1	2	1	1	1	5	3	1	2	2	2	4	3	2	2	1	1	1	1	5	6	6	6	1	1	2	4	4	1	3	2	1	2	1	1	4	1	2	1	1	1	1
60	1	1	6	1	1	1	1	1	2	1	1	1	6	2	1	2	2	2	5	2	2	1	1	1	1	5	6	4	4	1	1	1	1	1	3	1	2	5	5	1	1	1	3	2	1	1	5	5	5
61	2	2	1	1	4	1	1	1	2	1	1	1	4	2	1	2	2	2	5	2	2	1	1	1	1	5	1	6	6	6	1	1	1	1	2	1	2	5	5	1	2	1	5	4	1	1	1	1	1
62	1	3	1	2	2	2	2	2	1	1	1	1	1	2	1	2	2	2	4	1	1	1	1	1	1	5	1	6	1	4	1	1	1	1	3	1	4	5	5	2	3	2	5	2	1	1	1	1	4
63	1	2	4	2	1	1	1	1	2	1	1	1	5	3	2	2	2	2	5	1	1	1	1	1	1	5	1	4	1	1	1	1	1	1	3	1	1	2	1	2	1	5	5	3	2	1	1	1	1
64	2	3	1	2	1	2	2	1	2	1	1	1	5	2	1	2	2	2	4	1	1	1	1	1	1	5	1	6	2	6	1	1	1	1	1	1	2	2	2	5	1	2	5	3	1	1	4	1	1
65	1	3	4	2	2	1	1	1	2	1	1	3	3	3	1	2	2	2	5	2	3	1	1	2	2	2	1	6	6	6	1	1	1	1	1	1	2	1	1	1	1	2	3	2	3	5	4	2	4
66	1	2	5	2	1	1	1	1	2	1	1	1	4	3	1	2	2	2	5	1	1	1	1	1	1	5	6	6	1	1	1	1	1	1	1	1	1	1	2	1	2	3	5	1	3	1	5	5	5
67	1	1	6	1	1	1	1	1	2	1	1	1	7	3	2	2	2	2	4	3	3	1	1	1	1	2	3	5	6	4	1	1	4	5	1	1	1	1	1	1	1	2	4	4	2	1	3	3	3
68	2	1	3	2	2	1	1	1	2	1	1	1	4	2	2	2	2	2	5	3	3	2	1	1	1	5	6	1	4	1	1	1	1	1	4	3	1	5	1	5	5	5	5	5	5	1	5	3	1
69	2	1	5	2	1	1	1	1	2	1	1	1	1	3	1	2	2	1	5	3	3	1	1	1	1	5	4	6	1	6	1	1	1	1	5	4	5	1	3	5	4	4	5	5	5	5	4	3	5
70	1	3	4	2	2	1	1	1	1	2	2	2	1	1	1	2	2	2	4	1	1	2	1	1	1	1	5	6	6	4	6	1	1	1	3	1	1	3	3	2	1	3	4	1	1	3	2	2	4
71	2	3	1	2	1	1	1	1	2	1	1	1	4	2	2	2	2	2	5	3	3	1	1	1	1	1	1	6	6	6	1	1	4	5	5	1	1	2	2	1	5	1	1	2	1	2	2	2	5
72	1	2	4	2	1	1	1	1	2	1	1	1	5	3	2	2	2	2	4	1	1	1	1	1	1	1	1	6	6	5	1	1	1	5	2	1	2	1	1	1	2	2	4	1	1	1	2	2	1
73	1	1	3	2	1	1	1	1	2	1	1	1	6	3	1	2	1	2	4	1	3	1	1	1	1	1	2	4	4	6	1	1	1	3	4	3	1	1	1	3	4	4	4	1	2	1	5	4	2
74	1	1	4	2	1	1	1	1	2	1	1	1	7	3	1	2	2	2	5	2	2	2	1	1	2	5	4	6	3	4	1	1	1	1	3	3	1	1	1	5	5	5	3	5	3	1	5	3	2
75	1	1	1	3	1	1	2	1	2	1	1	1	7	2	1	2	2	2	5	2	1	1	1	1	1	4	6	6	1	1	1	1	1	1	4	1	5	5	1	1	3	5	5	1	1	1	5	5	4
76	2	3	1	2	1	1	1	1	2	1	1	1	7	3	1	2	2	2	5	1	1	1	1	1	1	5	1	6	6	1	1	1	1	5	1	1	1	1	1	3	1	1	1	1	1	1	1	1	1
77	2	3	4	1	1	1	1	1	2	1	1	3	5	1	1	2	2	2	4	2	3	1	1	1	2	1	4	5	1	1	1	1	1	1	4	4	2	1	1	5	2	4	4	5	1	4	5	5	2
78	1	3	3	2	2	1	2	1	2	2	2	2	2	2	1	2	2	2	5	1	2	1	1	1	2	1	4	6	1	1	1	1	1	4	4	2	2	5	5	5	5	1	5	1	1	2	5	5	2
79	1	1	1	2	1	1	1	1	2	1	1	5	3	3	1	2	2	2	1	2	2	1	2	2	1	1	4	6	1	6	1	1	1	1	5	1	1	1	5	5	2	1	5	1	1	1	1	5	2
80	1	3	6	2	1	1	1	1	2	1	1	1	7	1	1	2	2	2	5	1	2	2	1	2	2	1	1	6	6	6	1	1	4	4	1	1	1	1	1	1	2	1	1	2	1	1	1	1	1
81	1	1	1	2	2	2	1	2	1	2	2	2	7	1	1	2	2	2	5	2	1	1	1	1	1	5	2	6	6	1	1	1	1	1	5	2	2	2	1	3	2	1	5	5	2	2	5	1	1
82	2	1	1	1	2	2	2	2	1	2	2	3	7	3	2	2	2	2	1	1	1	1	2	1	1	3	4	4	6	1	1	2	1	4	1	3	4	5	1	1	2	4	1	3	2	3	3	4	2
83	1	1	2	2	1	1	1	1	2	1	1	1	4	2	2	2	2	2	4	1	1	1	1	1	1	1	4	3	6	2	3	1	1	2	2	3	1	2	4	2	1	5	5	4	3	4	3	3	4
84	1	2	6	2	1	1	1	2	2	1	1	1	5	3	1	2	1	2	5	1	1	1	1	1	1	3	6	2	2	1	2	2	2	3	1	1	5	5	5	2	1	1	5	5	4	5	3	3	5
85	2	2	6	2	1	1	1	1	2	1	1	1	1	3	1	2	2	2	4	1	1	1	2	1	2	4	5	6	1	3	1	1	2	2	5	5	4	3	5	5	4	2	5	5	4	4	4	4	4
86	2	1	1	2	1	1	1	1	2	1	1	1	5	3	1	2	2	2	4	3	3	1	1	1	1	4	4	6	2	2	2	2	2	2	1	1	2	4	5	1	1	1	3	3	3	4	3	3	5
87	2	3	1	2	1	1	1	1	1	1	1	1	6	2	1	2	2	1	4	1	1	1	1	1	1	5	5	6	5	2	1	1	1	1	5	3	5	5	5	3	5	5	5	3	4	2	5	5	4
88	1	3	1	2	1	1	1	1	2	2	2	1	7	2	1	2	2	2	4	3	3	1	1	1	1	1	1	3	5	5	2	2	1	5	2	1	4	5	4	1	5	3	5	3	1	4	4	4	2
89	1	1	6	2	1	1	1	1	1	1	1	1	7	2	1	2	2	2	5	3	3	1	1	1	1	5	5	6	1	1	1	1	1	2	3	1	4	3	5	1	3	5	5	3	1	1	5	5	5
90	1	1	4	2	2	1	1	1	1	2	2	2	7	3	1	2	2	2	5	1	1	1	1	1	1	5	5	6	1	1	1	1	1	1	5	3	5	5	5	3	3	5	5	3	5	3	5	4	5
91	1	2	1	2	2	2	2	2	1	2	2	1	7	1	1	2	2	1	4	1	1	1	1	1	1	5	6	6	1	1	1	1	1	1	5	5	5	5	5	5	5	5	5	5	4	5	5	5	5
92	1	1	2	2	1	1	1	1	1	1	1	1	3	1	2	2	2	1	5	1	1	1	1	1	1	5	6	4	6	1	1	1	1	1	1	1	3	1	1	1	5	5	5	5	1	1	5	2	5
93	2	2	4	2	1	1	1	1	2	1	1	1	5	2	1	2	2	2	5	2	2	2	1	1	2	5	1	6	4	3	1	1	1	1	2	1	5	5	3	2	2	2	5	5	5	1	5	5	3
94	1	3	6	1	1	1	1	1	2	2	2	1	2	3	1	2	2	2	5	2	3	1	1	1	2	5	6	6	6	2	1	1	1	1	3	3	1	1	3	1	1	1	3	1	1	1	3	3	5
95	2	1	4	2	1	1	1	1	2	2	1	1	6	3	1	2	1	2	4	2	3	1	1	1	2	3	2	4	6	4	1	1	1	2	2	1	2	2	1	1	2	1	2	1	2	1	2	2	2
96	2	1	2	2	1	1	1	2	2	1	1	1	6	2	2	2	2	2	3	2	3	2	1	1	1	2	3	5	6	6	4	1	4	2	2	1	2	1	1	1	1	1	1	1	2	1	1	1	1
97	2	1	6	2	1	1	1	1	2	1	1	1	3	3	1	2	2	2	5	1	1	2	1	1	1	5	4	6	1	1	1	1	1	1	5	1	1	3	3	2	1	1	1	1	2	5	5	1	1
98	1	1	3	2	1	1	1	1	2	1	1	1	7	2	2	2	2	2	4	3	3	2	1	2	2	1	1	6	6	6	1	1	4	5	1	1	1	2	2	1	1	1	1	1	2	2	1	1	1
99	1	3	1	2	1	1	1	1	2	2	2	2	1	3	1	2	2	2	5	2	3	1	1	1	2	3	4	6	1	1	1	1	1	1	2	2	3	2	1	2	3	1	3	1	1	1	1	1	1
100	2	2	1	2	1	1	1	2	2	2	2	3	5	3	1	2	2	2	5	1	2	1	1	2	2	3	1	6	6	6	1	1	4	5	1	1	2	1	2	1	3	1	4	4	1	1	1	1	1
101	2	2	5	1	1	1	2	2	2	1	1	2	2	3	1	2	2	2	5	1	1	2	1	2	2	5	4	6	6	6	1	1	4	4	5	4	5	5	5	1	2	1	4	2	2	1	1	1	1
102	1	3	1	1	1	1	1	2	1	1	1	1	4	3	2	2	2	2	4	1	2	1	1	1	1	5	6	6	1	1	1	1	1	1	1	1	5	1	1	1	3	1	5	1	1	5	2	1	2
103	1	1	4	2	1	1	1	1	2	1	1	1	7	3	1	2	2	2	5	1	1	1	1	1	1	5	6	6	1	1	1	1	1	1	5	3	5	1	1	5	1	2	5	1	5	1	5	5	5
104	1	2	3	2	1	2	2	1	2	1	1	2	5	3	1	2	2	1	5	1	1	1	1	1	1	5	6	6	1	1	1	1	1	1	5	5	5	5	5	5	5	1	5	5	5	1	5	5	5
105	1	2	2	4	3	2	1	2	2	1	1	1	7	3	1	2	2	2	4	1	1	1	2	1	1	5	3	5	5	3	1	1	2	3	5	5	2	3	2	5	3	2	3	2	4	3	3	3	4
106	1	3	5	1	1	1	1	1	2	1	1	2	6	3	1	2	2	2	4	1	1	1	1	1	1	5	6	6	4	1	1	1	1	1	3	5	1	1	2	2	2	1	3	2	3	4	5	3	2
107	1	1	3	2	1	1	1	1	2	1	1	1	7	2	1	2	2	2	5	1	1	1	1	1	1	5	6	6	4	4	1	1	1	1	3	2	3	4	4	2	2	5	5	3	5	1	5	5	2
108	2	1	5	2	2	2	1	2	2	1	1	1	5	3	2	2	2	2	2	4	1	2	1	1	1	3	6	6	4	1	1	1	1	1	5	1	3	1	5	3	5	2	5	5	3	1	3	5	3
109	1	2	1	2	1	1	1	1	2	1	1	1	5	3	1	2	2	2	2	5	1	2	1	1	1	5	1	6	6	6	1	1	1	1	4	5	5	5	5	5	3	4	5	1	3	1	5	1	5
110	1	3	3	2	1	2	2	2	1	2	2	2	4	2	2	2	2	2	4	1	2	1	1	1	1	3	1	6	4	6	1	1	4	1	3	1	3	1	1	2	3	1	5	3	4	1	1	1	1
111	1	1	6	1	1	1	1	1	2	1	1	1	2	3	1	2	2	1	4	2	2	1	1	1	1	3	6	6	4	2	1	1	1	1	4	1	1	1	1	1	3	1	5	5	5	3	5	5	1
112	2	3	5	1	1	1	1	1	2	1	1	1	5	1	1	2	2	2	5	2	2	1	1	1	1	5	6	4	1	1	1	1	1	1	3	1	5	2	5	1	1	2	5	1	5	1	5	5	4
113	1	1	3	2	1	1	1	1	2	1	1	1	1	2	2	2	2	2	5	1	1	1	1	1	1	5	2	1	1	2	1	1	1	1	4	5	5	5	5	2	5	2	5	1	2	1	1	5	1
114	1	3	3	2	1	1	1	1	2	1	1	1	6	2	1	2	2	2	5	1	1	1	1	1	1	5	6	6	6	1	1	1	1	5	5	5	5	1	5	4	5	5	5	1	1	5	5	5	1
115	1	2	2	2	2	2	2	2	1	2	2	2	1	3	1	2	2	2	5	1	1	1	1	1	1	2	6	4	6	6	1	1	1	1	3	3	1	5	5	3	1	3	5	1	3	5	1	1	1
116	1	1	6	2	1	1	1	1	1	2	1	1	3	3	1	2	2	2	5	1	2	1	1	1	1	5	4	5	5	2	1	2	5	1	2	1	1	2	2	1	2	1	2	1	1	1	3	3	3
117	1	2	4	2	2	2	2	2	1	2	2	3	1	3	1	2	2	2	5	1	1	2	1	1	1	2	4	5	4	2	1	2	2	4	2	2	1	1	2	1	1	1	1	1	1	1	3	2	3
118	2	3	1	2	1	1	1	1	1	2	2	3	7	2	1	2	2	2	4	3	1	2	1	1	1	4	2	1	2	5	1	1	2	3	4	1	5	4	5	2	3	5	5	4	4	5	2	5	1
119	2	2	4	2	1	1	1	1	2	1	1	1	7	3	2	2	2	2	5	1	1	1	1	1	1	1	2	2	4	5	1	1	3	2	1	3	1	1	3	4	4	1	5	2	3	1	4	4	2
120	1	1	1	2	2	2	2	2	1	2	2	2	2	3	2	2	2	2	3	1	1	2	1	2	2	4	3	2	1	1	1	1	1	2	3	3	4	3	5	5	5	4	4	5	3	5	3	5	5
121	2	2	1	2	2	1	1	1	2	1	1	1	4	3	1	2	2	2	1	1	1	2	2	2	1	4	2	1	4	2	1	1	3	2	5	2	4	2	2	1	1	3	5	5	4	5	5	5	3
122	1	3	6	2	1	1	1	1	2	1	1	1	2	2	1	2	2	2	5	3	1	2	1	1	1	5	2	4	1	1	1	2	2	1	1	2	3	1	2	1	2	3	2	4	2	2	3	4	5
123	2	3	2	2	1	2	2	1	2	1	1	2	7	1	1	2	2	2	3	1	1	1	2	1	2	4	1	3	2	3	1	2	1	3	1	1	5	4	3	1	1	5	4	5	1	1	4	5	2
124	1	3	5	1	2	2	2	2	1	2	2	2	1	1	1	2	2	2	5	1	1	1	1	1	1	4	2	1	3	2	1	2	1	2	4	1	5	3	4	2	2	1	5	5	2	1	4	1	4
125	1	1	6	2	1	1	1	1	2	1	1	1	7	3	1	2	2	2	4	3	3	1	1	1	1	4	2	6	3	5	1	2	2	2	1	1	3	1	3	2	1	4	5	3	4	1	2	4	2
126	1	3	5	2	1	1	1	1	2	1	2	2	5	2	1	2	2	2	4	1	1	2	1	1	1	1	1	4	6	6	1	1	4	4	1	1	1	1	1	2	1	1	5	1	1	2	1	1	1
127	2	1	1	4	1	1	1	1	1	1	2	2	7	3	1	2	2	2	5	1	1	2	1	1	1	2	1	6	6	2	1	1	2	5	4	3	1	1	1	1	1	1	5	2	5	1	1	1	1
128	1	1	6	2	1	1	1	1	2	1	1	1	7	1	1	2	2	2	5	1	1	1	1	1	1	5	6	6	1	1	1	1	1	1	5	5	5	5	5	5	5	4	4	4	5	1	4	5	5
129	1	2	4	1	1	1	1	1	2	1	1	3	1	1	1	2	2	2	4	1	2	1	1	1	1	5	5	6	5	1	1	1	2	1	3	1	1	1	1	1	1	1	1	1	1	1	5	5	5
130	2	3	5	2	1	1	1	1	1	1	2	3	3	1	2	2	2	1	4	1	1	2	1	1	1	5	3	6	6	1	1	1	1	1	3	1	1	1	4	4	1	1	3	1	1	1	5	5	1
131	1	1	1	2	1	1	1	2	1	2	2	1	1	3	1	2	2	2	4	1	2	1	1	1	1	4	4	6	5	4	1	1	1	1	4	4	4	4	4	2	3	1	5	4	3	5	5	5	1
132	1	2	1	2	1	1	1	2	2	1	1	1	1	2	1	2	2	2	4	3	3	2	1	2	1	5	1	6	6	1	1	1	1	5	1	1	1	5	1	1	1	1	3	1	1	5	5	1	1
133	1	2	1	2	2	2	2	1	1	1	2	1	7	3	2	2	2	2	4	3	2	2	1	1	1	1	5	6	6	6	1	1	1	1	1	1	1	1	1	2	1	1	3	3	1	1	3	1	1
134	1	2	3	2	1	2	1	1	2	1	1	1	4	2	1	2	2	2	3	3	1	2	2	1	1	1	1	6	6	3	4	4	5	1	1	1	1	1	1	1	1	1	1	1	1	1	1	1	1
135	1	1	4	2	1	1	1	1	2	1	1	1	6	2	1	2	2	2	3	1	2	1	1	1	1	1	3	6	3	1	1	1	1	1	3	2	5	5	1	4	1	1	5	1	1	1	5	1	1
136	1	1	4	2	1	2	2	2	2	2	2	2	6	3	1	2	2	1	4	1	2	1	1	1	2	5	6	6	1	1	1	1	1	1	5	1	4	1	1	1	2	1	5	1	2	1	1	1	1
137	1	1	6	2	1	1	1	1	2	1	1	1	5	2	2	2	2	2	4	2	2	2	1	1	1	4	5	6	6	5	1	1	4	4	5	3	5	5	1	1	5	1	5	1	5	1	1	1	1
138	1	1	4	2	1	1	1	1	2	1	1	1	6	3	1	2	2	2	4	2	1	1	1	1	1	1	1	6	1	5	1	1	1	1	1	1	2	5	5	2	1	1	5	3	1	1	5	1	1
139	2	3	1	2	1	1	1	1	2	1	1	3	1	2	1	2	2	2	5	1	1	1	1	1	1	5	4	6	5	1	1	1	1	1	5	4	5	5	5	4	4	3	5	4	1	4	4	5	5
140	1	2	3	1	1	1	1	2	1	2	2	2	1	3	2	2	2	2	4	1	1	2	1	1	2	2	2	4	5	6	1	1	1	5	3	1	2	2	2	1	1	1	2	1	1	1	1	1	1
141	2	2	4	1	1	1	1	1	2	1	1	1	7	2	1	2	2	2	4	1	3	1	1	1	1	1	6	4	2	4	1	1	1	2	1	2	1	2	2	1	2	2	2	2	1	1	1	1	2
142	2	1	6	1	1	2	1	1	2	1	1	1	4	1	2	2	2	2	4	1	2	1	1	1	2	1	5	6	4	6	1	1	2	2	2	2	2	2	2	2	1	1	3	2	1	1	3	3	3
143	1	2	3	1	1	1	1	1	2	1	2	2	6	1	2	2	2	2	3	1	1	1	1	1	2	1	3	2	5	6	1	1	4	5	1	1	1	2	2	1	1	1	2	1	1	1	3	2	2
144	1	1	4	2	1	1	1	1	2	1	1	1	1	3	2	2	2	2	5	1	2	1	1	1	1	1	2	6	6	6	1	1	2	5	1	1	2	2	2	1	1	1	3	2	1	1	1	1	1
145	2	2	3	2	1	1	1	1	2	1	1	1	5	3	1	2	2	2	4	2	2	2	1	1	1	2	2	3	3	2	1	1	1	1	5	2	2	2	2	2	2	2	2	2	2	1	1	1	2
146	1	2	2	2	1	1	1	2	2	1	1	1	1	3	1	2	2	2	2	2	2	1	2	1	3	2	2	4	3	1	1	1	1	1	1	1	1	1	2	1	1	2	2	2	1	2	2	2	2
147	2	2	3	2	2	1	1	2	2	1	2	1	7	2	1	2	2	1	2	2	2	1	2	1	3	3	3	2	2	1	1	1	1	1	1	1	2	2	2	2	2	2	1	2	1	1	2	3	3
148	1	2	1	2	1	1	1	1	2	1	1	1	3	2	1	2	2	2	4	2	2	2	1	1	1	3	3	3	1	3	1	1	1	1	2	2	2	1	1	1	1	1	1	1	1	1	2	2	1
149	1	2	1	2	1	1	1	1	2	1	1	1	3	2	1	2	2	2	4	2	2	2	1	1	1	3	3	3	1	3	1	1	1	1	2	2	2	1	1	1	1	1	1	1	1	1	1	2	2
150	1	1	6	2	2	1	1	1	2	1	1	1	4	2	1	2	2	2	4	2	2	2	1	1	1	3	3	3	1	3	1	1	1	1	1	1	2	1	2	1	2	1	1	1	2	1	1	1	4
151	2	1	1	2	2	1	1	2	2	1	2	1	2	3	1	2	2	2	5	2	2	1	1	1	1	3	3	3	2	2	1	1	1	1	4	4	3	3	3	2	2	2	2	2	2	1	3	3	1
152	1	2	4	2	1	1	1	1	2	1	1	1	4	3	1	2	2	2	2	2	2	1	1	1	3	3	2	2	3	1	1	1	2	1	1	1	2	2	3	1	2	2	2	2	2	1	1	2	4
153	2	2	4	2	2	1	1	1	2	1	1	1	4	3	1	2	2	2	5	2	2	1	1	1	1	3	1	5	4	3	1	1	1	2	2	2	3	3	3	2	1	2	3	3	3	1	3	4	4
154	1	3	2	3	2	2	2	1	3	2	1	1	7	2	1	2	2	2	4	2	2	1	1	1	1	3	1	3	1	1	1	1	1	1	2	2	2	2	2	2	1	1	2	1	2	1	2	1	2
155	2	1	4	2	2	1	1	1	2	1	1	1	4	3	1	2	2	1	5	1	1	1	1	1	1	5	1	6	6	1	1	1	2	4	5	1	5	5	5	1	1	3	5	1	2	1	3	1	5
156	2	1	4	2	1	1	1	1	2	1	1	1	4	3	2	2	2	2	4	1	2	1	1	1	1	2	1	6	6	1	1	1	4	4	1	1	1	1	1	2	1	2	5	1	2	1	5	1	1
157	1	2	4	2	1	1	1	1	2	1	1	1	5	2	1	2	2	1	4	1	1	1	1	1	1	5	1	1	5	6	1	1	1	1	1	1	1	1	1	2	1	2	4	1	1	1	1	1	1
158	1	2	6	2	1	1	1	1	1	1	1	1	5	2	1	2	2	1	4	2	2	1	1	1	1	1	1	6	6	6	4	1	4	5	2	1	2	1	3	1	1	1	5	1	1	1	1	1	1
159	1	2	4	1	1	1	1	2	2	1	1	3	1	3	2	2	2	2	5	3	3	2	1	1	2	3	1	1	6	6	1	1	4	5	1	1	2	2	1	1	1	2	3	1	2	5	1	1	1
160	2	2	4	2	1	1	1	2	1	2	2	2	5	1	1	2	2	2	4	2	3	1	1	1	1	1	6	4	1	6	1	1	4	4	5	3	5	1	1	3	1	1	5	3	3	1	1	1	1
161	2	1	4	1	2	1	1	1	2	1	1	1	1	3	1	2	2	2	5	1	1	1	1	1	1	1	1	1	6	1	1	1	1	1	4	2	5	1	1	2	1	3	5	1	1	1	4	2	3
162	1	2	1	2	2	2	2	1	2	1	1	1	1	1	1	2	2	2	3	1	1	1	1	1	1	5	4	6	1	1	1	1	1	1	5	1	5	1	2	2	2	5	5	1	3	2	5	1	5
163	1	3	4	4	1	1	1	1	2	1	1	1	5	3	2	1	2	1	5	1	1	1	1	1	1	1	1	4	4	4	1	1	1	4	4	1	2	5	5	1	2	1	5	1	2	1	5	1	1
164	2	2	5	2	1	1	1	1	2	1	1	1	3	3	1	2	2	1	4	2	1	1	1	1	1	5	6	6	6	6	1	1	1	1	5	5	1	5	5	3	2	1	5	3	5	1	5	5	5
165	2	1	4	2	2	1	1	1	2	1	1	1	5	2	1	2	2	2	5	1	3	2	2	2	2	1	3	4	6	2	3	1	2	1	1	1	1	2	1	1	3	2	1	2	1	1	1	1	1
166	1	2	5	1	1	1	1	1	2	1	1	1	1	3	2	2	2	2	4	2	2	1	1	1	1	5	1	6	6	1	1	1	1	4	5	1	5	1	1	1	1	1	5	1	1	1	3	1	5
167	2	1	1	2	1	1	1	1	2	1	1	1	7	2	1	2	2	2	4	2	2	1	1	1	1	2	1	1	1	1	1	1	1	1	5	3	5	2	2	1	2	3	5	2	2	1	5	5	5
168	1	1	1	2	1	1	1	1	2	1	1	1	4	3	1	2	2	2	5	2	3	1	1	1	1	4	1	6	1	6	1	1	1	1	3	1	5	1	1	1	2	1	3	1	1	1	1	1	5
169	1	3	1	2	2	2	2	1	1	2	2	3	5	2	1	2	2	2	5	1	1	1	1	1	1	5	6	6	1	1	1	1	1	1	3	3	5	5	5	5	1	5	5	2	5	1	5	5	5
170	1	1	4	2	2	1	1	2	2	1	1	1	5	3	1	1	2	2	4	1	2	1	1	1	1	5	1	6	4	1	1	4	4	4	3	3	3	5	5	1	2	1	5	2	2	5	5	3	1
171	1	2	3	2	1	1	1	1	1	2	2	3	1	3	1	2	2	2	4	1	3	1	1	1	1	5	4	6	6	1	1	1	1	4	5	5	5	1	1	1	1	1	5	2	1	1	5	3	2
172	1	1	5	2	1	1	1	1	2	2	2	2	7	3	1	1	2	1	5	1	1	1	1	1	1	5	6	6	1	1	1	1	1	1	5	5	1	5	5	5	1	3	5	5	1	1	1	4	5
173	1	2	6	2	1	1	1	2	2	1	1	1	6	2	1	2	2	2	4	1	2	1	1	1	1	5	1	6	6	5	1	1	4	4	1	1	2	1	1	2	1	1	3	4	1	1	1	4	4
174	2	3	1	2	1	1	1	1	2	1	1	1	1	3	1	2	2	1	4	1	1	1	1	1	1	5	1	6	1	1	1	1	1	1	5	3	5	2	1	2	3	2	5	1	5	1	5	4	5
175	1	3	1	2	1	1	1	1	2	1	1	1	5	3	1	2	2	1	3	1	2	1	1	1	1	5	1	6	1	6	1	1	1	1	1	3	5	1	2	1	2	5	5	1	1	1	5	5	5
176	2	1	1	2	1	1	1	1	1	1	1	1	6	3	2	2	2	2	4	2	2	1	1	1	1	2	1	1	6	1	1	1	1	1	5	1	2	5	1	1	2	2	5	1	1	1	1	1	1
177	1	2	5	2	1	1	1	1	2	2	2	1	7	1	1	2	2	2	5	1	3	1	1	1	1	5	4	6	6	4	1	1	4	1	1	1	4	1	3	1	2	3	1	1	2	1	5	5	5
178	1	1	2	2	1	1	1	1	1	2	2	3	1	3	1	2	2	2	4	2	2	1	1	1	1	5	1	1	1	6	1	1	1	1	4	1	4	4	4	1	1	1	5	1	2	1	5	1	1
179	1	2	1	2	1	1	1	1	1	1	2	3	1	2	1	2	2	2	1	2	2	2	1	1	1	1	5	1	6	6	5	1	1	1	1	4	1	5	5	5	4	4	3	5	5	5	3	3	1
180	2	1	4	1	2	1	1	1	1	2	2	1	5	3	1	2	2	2	5	1	1	1	1	1	1	5	1	1	6	6	1	1	1	4	5	2	1	2	2	1	1	2	3	1	1	1	1	1	2
181	2	1	3	2	1	1	1	1	2	1	1	1	7	3	1	2	2	2	1	2	1	1	1	1	3	3	6	1	2	1	1	1	1	1	3	1	1	1	3	1	3	4	5	5	1	4	1	1	3
182	2	2	1	2	2	2	2	2	1	2	2	2	5	3	1	2	2	2	4	1	1	1	1	1	1	5	1	5	5	6	1	1	1	1	1	1	1	1	3	1	1	1	1	4	4	3	4	4	5
183	2	1	2	1	2	1	1	1	1	2	1	1	3	2	1	2	2	2	4	3	2	2	1	1	1	2	6	6	4	4	1	1	2	1	3	3	3	3	4	2	3	3	3	3	2	1	2	3	4
184	1	1	1	2	2	2	2	2	2	1	1	1	7	3	1	2	2	2	3	3	3	2	1	1	1	3	6	6	5	5	2	1	1	1	1	1	3	1	1	1	1	1	1	1	2	4	3	2	1
185	1	2	3	2	1	1	1	1	2	2	1	2	1	2	2	2	2	2	1	2	1	1	2	2	1	2	5	1	1	2	3	1	2	2	2	1	1	3	3	3	1	4	1	5	1	2	1	1	2
186	1	2	3	2	1	1	1	2	2	1	1	1	7	3	1	2	1	2	5	1	2	2	2	2	2	1	6	5	5	2	1	2	2	5	5	1	5	2	1	1	1	3	5	3	5	1	1	1	1
187	2	1	2	2	1	1	1	1	2	1	1	1	1	1	1	2	2	2	4	2	2	2	2	2	2	5	3	5	4	3	1	2	1	1	1	1	3	4	5	3	4	3	4	1	1	1	1	1	2
188	2	2	4	2	1	2	1	1	1	2	2	2	4	3	1	2	2	2	5	2	2	1	1	1	1	5	4	6	2	2	1	1	1	1	4	5	5	1	5	1	1	1	5	1	5	3	2	5	5
189	2	2	5	1	1	1	1	1	2	1	1	1	5	3	1	2	2	2	4	2	2	2	1	2	2	5	2	6	3	3	1	1	1	1	5	3	4	5	5	4	1	2	5	1	4	3	3	2	3
190	1	2	3	2	1	1	1	1	1	1	1	1	1	3	2	2	2	2	3	3	1	1	1	1	2	5	2	2	6	2	2	2	3	5	1	1	2	2	2	1	1	1	2	1	1	1	1	2	3
191	1	1	3	2	2	1	2	1	1	2	2	2	1	3	2	2	2	2	3	3	2	1	1	2	2	2	5	4	5	5	1	2	5	5	3	1	2	2	3	3	3	2	4	2	1	1	1	2	4
192	1	1	4	2	1	1	1	1	1	1	1	2	1	2	1	2	2	2	4	1	1	1	2	2	1	2	2	3	6	4	1	2	2	4	1	1	1	2	2	1	1	1	2	3	1	1	2	2	3
193	2	1	3	2	2	2	2	1	1	2	2	2	5	2	1	2	2	2	4	1	1	1	2	1	1	3	2	3	5	4	2	4	2	2	1	1	1	2	2	3	1	1	2	2	1	1	2	3	3
194	2	3	4	1	1	1	1	1	2	1	1	1	5	3	2	2	2	1	2	2	2	1	1	1	2	1	2	3	5	4	1	1	4	5	1	1	2	2	2	1	3	2	2	3	1	1	1	1	2
195	1	1	3	1	2	2	2	1	1	2	2	2	2	2	1	2	2	1	4	1	2	1	2	1	1	3	2	3	5	3	2	1	1	1	1	1	1	1	1	1	1	2	3	1	1	1	2	2	3
196	1	1	3	2	2	2	2	1	1	2	2	3	1	3	1	2	2	2	3	1	1	1	2	1	2	3	3	5	5	4	2	2	2	2	2	1	1	1	2	1	2	2	2	2	1	1	2	1	2
197	1	1	2	2	2	1	2	1	1	2	2	2	1	1	1	2	2	2	4	3	2	1	2	1	2	3	4	4	5	2	2	1	4	4	1	1	1	1	2	1	1	1	2	1	1	1	1	1	2
198	2	1	5	2	1	1	1	1	2	1	1	1	7	3	2	2	2	1	4	1	3	1	1	1	1	1	1	5	5	2	4	4	4	4	3	1	2	2	2	2	2	2	3	1	1	3	1	1	3
199	1	1	1	2	1	2	2	2	1	2	2	2	1	3	2	2	2	2	4	1	1	1	1	1	1	3	1	1	1	5	1	1	4	4	4	3	3	1	1	2	2	2	2	2	2	2	2	2	2
200	2	1	1	2	2	1	1	1	2	1	2	3	3	2	1	2	2	2	4	1	2	2	2	2	2	3	5	4	4	1	2	1	1	1	4	4	2	4	4	4	4	3	4	4	3	3	2	2	4
201	1	1	4	2	1	1	1	1	2	1	1	1	5	1	1	2	2	2	5	1	2	2	2	2	2	1	1	5	1	5	1	1	1	1	1	1	1	2	2	2	2	2	4	1	1	2	1	1	1
202	1	1	5	4	1	1	1	1	2	1	1	1	5	1	2	2	2	2	4	1	2	1	1	1	1	1	1	4	6	1	2	4	4	4	2	1	1	2	1	1	2	1	2	1	1	1	2	2	1
203	1	1	5	2	1	1	1	1	2	2	2	1	4	2	1	2	2	2	4	1	1	1	1	1	1	1	4	4	5	6	1	1	1	4	3	3	3	3	3	2	2	1	2	2	2	1	1	1	1
204	2	2	6	2	1	1	1	1	2	2	2	1	4	3	1	2	2	2	4	3	3	2	2	2	2	3	1	6	6	1	1	1	2	5	5	5	5	3	3	2	1	2	2	2	2	4	5	3	5
205	2	2	2	1	1	1	2	2	2	1	1	3	1	3	1	2	2	2	4	3	3	2	1	2	2	1	6	6	4	4	1	1	1	1	4	5	4	4	4	4	4	4	4	5	4	5	1	1	1
206	1	2	4	2	1	1	1	1	2	1	1	1	7	2	2	2	2	2	2	3	3	2	1	2	1	1	1	4	6	2	2	4	4	5	3	3	3	1	1	4	4	2	3	3	2	4	2	3	3
207	1	2	4	2	1	1	1	1	2	1	1	1	1	3	2	2	2	1	3	3	1	2	2	2	1	1	1	5	6	5	1	1	1	1	3	2	2	2	2	3	2	2	3	3	2	4	3	3	1
208	2	2	1	2	1	1	1	1	1	2	2	1	7	3	1	2	2	2	4	3	3	2	2	2	2	1	3	3	5	4	1	2	2	2	1	1	1	2	2	3	1	5	3	3	2	2	3	3	2
209	1	1	3	2	2	1	1	2	1	1	2	3	3	2	1	2	2	2	4	3	3	2	1	2	2	1	5	2	2	4	1	2	2	2	1	2	3	2	1	1	2	2	1	1	1	2	1	1	1
210	1	2	6	2	1	1	1	1	2	1	1	1	3	3	2	2	2	2	4	1	1	2	1	2	1	1	2	6	6	6	2	2	4	5	5	5	2	5	5	5	5	5	5	2	5	1	1	1	1
211	1	1	5	1	1	1	1	1	2	1	1	1	5	3	2	2	2	2	4	1	1	2	1	2	1	1	1	3	6	3	1	2	3	5	2	1	2	3	3	2	3	5	2	2	3	3	4	3	3
212	1	2	3	2	1	1	1	1	2	1	1	1	1	3	1	2	2	2	4	3	3	2	2	2	2	4	4	4	4	3	1	1	1	1	5	3	3	5	5	1	5	1	1	1	1	5	1	1	3
213	2	2	1	2	2	2	1	1	2	1	2	1	6	3	1	2	2	2	4	1	1	1	2	1	1	1	1	1	4	5	1	1	1	1	1	3	1	3	1	1	1	3	1	3	1	1	2	2	1
214	1	1	5	2	1	1	1	1	2	1	1	1	5	3	1	1	1	2	1	1	1	1	1	1	4	5	6	5	5	1	1	1	1	3	2	2	2	3	3	3	3	2	2	2	1	1	5	5	5
215	1	3	4	2	1	1	1	1	2	1	1	1	6	3	1	2	2	2	5	3	3	2	2	1	1	1	4	5	5	5	1	1	1	4	4	4	5	1	1	1	1	1	2	2	1	5	5	4	5
216	2	3	1	2	2	2	2	2	2	1	2	2	1	3	1	2	2	2	4	3	3	2	2	1	1	1	1	5	1	2	2	2	2	5	5	3	2	2	2	2	2	4	3	1	3	4	3	3	4
217	1	2	4	2	1	1	1	1	2	1	1	1	5	3	2	1	1	2	3	1	1	1	2	1	2	1	6	3	6	2	2	2	5	5	2	2	3	3	3	1	1	1	1	2	1	1	3	4	4
218	1	2	2	2	1	1	1	2	2	1	1	3	3	1	2	1	1	2	4	1	1	1	1	1	1	1	1	1	6	5	2	2	2	5	5	1	5	2	1	1	4	1	3	1	1	1	5	1	1
219	1	1	5	2	1	1	1	1	2	1	1	1	2	1	2	2	2	2	4	1	1	1	1	1	1	1	1	1	1	4	1	1	1	1	1	1	1	2	2	1	1	1	1	1	1	1	1	2	2
220	1	1	2	2	1	1	1	1	2	1	1	1	5	2	1	2	2	2	5	1	1	1	1	1	1	1	5	5	5	6	1	1	1	1	2	1	1	1	1	1	3	2	3	3	1	1	3	3	3
221	1	2	2	2	2	1	1	1	2	1	1	3	3	3	1	2	2	2	4	1	1	1	1	1	1	1	1	4	4	4	2	1	1	1	3	1	3	2	2	1	2	2	5	3	1	3	1	1	2
222	1	3	4	2	1	1	1	2	2	1	1	3	5	3	1	2	1	2	4	1	1	1	1	1	1	1	1	1	6	1	1	1	1	1	1	1	1	2	2	1	1	1	2	1	2	1	1	1	1
223	2	1	6	1	1	1	1	1	2	1	1	1	5	3	1	2	2	1	5	1	1	1	1	2	1	1	1	1	1	5	1	1	1	1	2	1	3	1	1	1	1	1	2	1	1	1	1	1	1
224	1	1	2	2	1	1	1	1	2	1	1	1	7	3	1	1	2	2	4	3	1	1	1	1	1	1	1	5	6	6	2	1	1	1	1	1	3	1	1	1	1	1	1	1	1	1	1	1	5
225	1	1	5	2	1	1	1	1	1	1	1	1	1	3	2	2	2	2	4	1	1	1	1	1	1	1	5	5	5	6	1	1	2	1	1	1	1	1	1	1	1	1	3	1	1	3	3	2	4
226	1	1	3	2	1	1	1	1	2	1	1	1	5	2	1	2	2	2	4	1	1	2	1	1	1	1	4	4	4	4	1	1	1	1	5	1	5	5	5	2	2	1	5	1	1	1	4	4	2
227	2	2	4	1	1	1	1	1	1	2	2	2	1	2	1	2	2	2	5	1	1	1	1	1	1	3	5	5	2	6	1	1	1	1	1	1	1	2	1	1	3	3	3	1	1	5	5	5	3
228	1	1	4	2	1	1	1	1	1	1	1	3	5	3	2	2	2	2	5	1	1	1	1	1	1	2	4	5	4	3	1	1	1	1	3	1	5	5	5	1	3	1	2	3	2	1	5	5	2
229	1	3	3	2	2	2	2	1	2	1	1	3	1	3	1	2	2	2	4	1	1	1	1	1	1	2	4	5	4	2	1	1	1	1	3	1	5	4	4	1	1	1	5	3	1	2	3	2	3
230	2	3	6	2	1	1	1	1	2	1	1	1	3	3	2	2	2	2	3	1	1	1	1	1	1	1	1	1	6	6	1	1	5	5	1	1	2	1	1	1	1	1	1	2	1	2	1	2	1
231	1	1	4	2	1	1	1	1	2	1	1	1	5	3	2	2	2	2	4	1	1	1	1	1	1	1	5	5	5	5	1	5	5	5	5	1	1	3	1	3	1	1	1	1	1	1	1	2	3
232	1	3	2	2	1	1	1	1	2	1	1	1	3	2	1	1	2	2	4	1	1	1	1	1	1	4	4	4	5	6	2	2	2	4	1	1	3	3	3	1	3	1	5	3	1	3	5	3	1
233	2	2	3	2	2	2	2	1	2	1	2	1	2	3	2	2	2	2	4	1	1	1	1	1	1	1	4	4	4	4	2	2	4	4	3	3	3	3	3	3	1	1	3	3	3	1	3	3	3
234	1	2	2	2	1	1	1	1	2	1	1	1	5	2	2	2	2	2	4	3	1	2	2	2	2	2	4	4	3	3	1	1	1	1	3	1	5	5	5	3	1	1	5	3	1	1	2	2	5
235	2	1	1	4	1	1	1	1	2	1	1	1	4	2	2	2	2	2	3	1	1	1	2	2	4	5	6	6	6	1	1	1	1	1	4	4	4	3	4	2	2	1	3	1	1	2	3	2	2
236	1	1	3	2	2	2	2	1	2	2	2	2	7	3	2	2	2	2	4	1	1	1	1	1	1	4	4	4	5	3	2	2	1	1	3	3	4	4	4	3	4	3	4	1	1	1	3	3	3
237	1	3	3	2	2	2	2	2	1	2	2	2	1	2	1	2	2	2	4	1	1	2	1	1	1	4	4	4	2	2	1	1	2	1	5	3	5	5	5	3	1	1	5	5	3	1	5	3	3
238	1	1	4	1	1	1	2	1	2	1	1	1	3	3	1	2	2	2	3	1	1	1	1	1	1	1	1	4	5	2	1	1	1	1	5	1	5	3	1	1	1	1	5	3	5	1	1	5	5
239	2	1	2	2	1	1	1	1	2	1	2	2	6	3	2	2	2	2	4	1	1	1	2	1	2	4	4	4	4	5	1	1	1	1	3	3	1	3	3	1	3	1	3	3	1	1	4	3	3
240	1	1	1	2	2	2	2	2	2	2	2	2	7	2	1	2	2	2	4	3	3	2	1	1	1	5	6	6	6	4	1	1	1	5	2	2	2	3	2	4	3	4	5	1	3	1	3	2	1
241	1	1	4	1	1	1	1	1	2	1	1	1	5	3	1	2	2	2	4	1	1	2	1	1	1	4	4	5	5	4	1	1	1	1	3	3	5	5	5	2	3	2	5	3	1	1	5	5	3
242	1	2	1	2	1	1	1	1	1	2	2	1	7	2	1	2	2	2	5	3	3	2	1	1	1	5	6	6	4	1	2	1	1	3	1	5	5	4	1	3	2	5	1	2	1	2	1	3	5
243	1	1	3	2	1	1	1	1	2	1	1	1	7	1	1	2	2	2	4	3	1	2	1	1	1	5	4	4	4	5	1	1	1	5	1	1	2	1	1	2	1	1	2	1	1	1	2	2	4
244	2	1	1	1	1	1	1	1	2	1	1	1	5	2	1	2	2	2	5	3	3	2	1	1	1	5	6	6	6	2	1	1	1	1	3	1	3	3	1	3	2	1	1	5	1	1	2	1	2
245	1	2	2	1	2	1	1	1	2	1	2	1	1	2	1	1	2	2	5	3	1	2	1	1	1	5	6	6	6	5	1	2	2	1	3	1	3	1	1	2	2	2	1	2	1	1	3	1	4
246	1	2	3	1	1	1	1	1	2	1	1	1	7	3	1	2	2	2	5	1	1	2	1	1	1	5	6	6	4	5	1	1	1	1	2	1	5	1	1	1	1	2	1	2	1	1	2	2	2
247	2	1	1	1	2	2	1	1	2	1	1	1	7	3	1	2	2	2	4	1	1	1	1	1	1	5	6	6	6	1	1	1	1	4	4	1	1	1	1	1	2	1	2	1	1	1	3	1	4
248	2	3	1	2	1	1	1	1	2	1	1	1	5	2	1	2	2	2	5	3	3	2	1	1	1	5	5	5	5	4	1	1	1	1	3	1	2	1	3	1	1	2	2	3	1	1	3	3	3
249	1	1	5	2	1	1	1	1	2	1	1	1	7	3	1	1	2	2	5	3	3	2	1	1	1	2	6	6	6	3	1	1	1	1	3	1	1	1	2	5	1	2	2	1	1	1	2	2	5
250	2	2	1	2	1	1	1	1	2	1	1	1	5	3	1	2	2	2	5	3	3	2	2	1	1	5	4	5	1	4	1	1	1	1	1	1	1	1	2	1	2	1	2	2	1	1	3	2	3
251	1	3	3	2	1	1	2	2	2	2	2	2	1	3	1	2	2	2	5	1	1	2	1	1	1	3	4	5	4	4	1	2	4	2	2	2	1	2	2	1	1	1	1	2	1	1	3	2	5
252	1	1	6	1	1	1	2	1	2	1	1	1	1	2	2	2	2	1	4	1	1	2	2	2	1	4	4	5	4	4	1	1	1	1	1	1	2	1	2	1	1	2	2	1	1	1	2	1	2
253	1	3	3	2	1	1	1	1	1	2	2	3	3	3	1	2	2	2	5	1	1	1	1	1	1	2	4	5	4	5	1	2	4	4	2	1	2	2	2	1	1	2	1	1	1	1	3	2	2
254	1	3	5	1	1	1	1	1	2	1	2	3	3	1	2	2	2	2	4	1	1	2	2	1	1	3	4	4	2	4	1	1	1	1	2	1	5	5	1	1	1	1	2	1	1	1	5	5	2
255	1	1	3	1	1	1	1	1	2	1	1	1	2	3	1	2	2	2	1	1	2	2	1	1	3	4	5	4	2	1	1	1	1	1	1	1	2	2	2	1	2	2	2	1	1	2	3	2	1
256	1	1	4	2	2	2	2	2	1	2	2	2	1	3	1	2	2	2	5	1	1	2	2	2	1	2	4	5	4	4	1	1	2	2	2	1	2	2	2	1	1	1	2	1	1	1	2	3	3
257	1	2	6	1	1	1	1	1	2	1	1	1	5	3	2	2	2	2	4	1	1	2	2	1	1	2	4	5	4	2	1	4	5	4	5	3	5	5	5	1	1	1	2	3	1	1	5	1	5
258	1	2	3	1	1	1	1	1	2	1	1	2	1	1	2	2	2	2	4	1	2	1	2	2	1	3	2	4	4	4	1	1	1	1	1	1	1	2	2	1	1	3	2	2	1	1	1	2	2
259	1	1	1	1	1	1	1	1	2	1	1	1	7	2	1	2	2	2	4	2	2	5	1	1	1	1	1	1	5	1	1	1	1	1	3	1	5	5	4	1	2	1	5	3	1	1	5	5	3
260	1	2	1	2	1	1	2	1	1	2	2	3	1	3	1	2	2	2	5	1	1	1	1	1	1	5	4	6	4	1	1	1	1	1	5	3	5	5	4	1	2	1	5	3	1	1	5	5	3
[truncated: 56 more columns]

## Sheet: Codebook
Variable	Label	Measurement Level	Value	Value Label
S.N	S.N.	Scale
SD2	Sex of the respondents	Nominal	1	male
SD2	Sex of the respondents	Nominal	2	female
SD2	Sex of the respondents	Nominal	3	others
SD3	Type of Family	Nominal	1	single
SD3	Type of Family	Nominal	2	joint
SD3	Type of Family	Nominal	3	extended
SD5	Level of Education	Nominal	1	no education
SD5	Level of Education	Nominal	2	able to read and wite
SD5	Level of Education	Nominal	3	secondary education
SD5	Level of Education	Nominal	4	higher secondary education
SD5	Level of Education	Nominal	5	bachelors level
SD5	Level of Education	Nominal	6	masters degree
SD6	Marital Status	Nominal	1	single
SD6	Marital Status	Nominal	2	married or in a domestic relationship
SD6	Marital Status	Nominal	3	divorced or separated
SD6	Marital Status	Nominal	4	widowed
SE1	have television	Nominal	1	yes
SE1	have television	Nominal	2	no
SE2	have cupboard	Nominal	1	yes
SE2	have cupboard	Nominal	2	no
SE3	have table	Nominal	1	yes
SE3	have table	Nominal	2	no
SE4	have fan	Nominal	1	yes
SE4	have fan	Nominal	2	no
SE5	main material of floor of your dwelling	Nominal	1	earth/sand
SE5	main material of floor of your dwelling	Nominal	2	others
SE6	main material of exterior wall of your dwelling	Nominal	1	cement
SE6	main material of exterior wall of your dwelling	Nominal	2	others
SE7	main material of roof of your dwelling	Nominal	1	cement
SE7	main material of roof of your dwelling	Nominal	2	other
SE8	type of fuel used in household	Nominal	1	LPG
SE8	type of fuel used in household	Nominal	2	wood
SE9	income source	Nominal	1	agriculture
SE9	income source	Nominal	2	labor
SE9	income source	Nominal	3	government job
SE9	income source	Nominal	4	private sector
SE9	income source	Nominal	5	business sector
SE9	income source	Nominal	6	foreign employment
SE9	income source	Nominal	7	other
MR1	Diagnosed with CKD	Nominal	1	6month-1 year
MR1	Diagnosed with CKD	Nominal	2	1-5year
MR1	Diagnosed with CKD	Nominal	3	>5year
ER3	Treatment Burden	Nominal	1	yes
ER3	Treatment Burden	Nominal	2	no
LR1	Use of Tobacco	Nominal	1	yes
LR1	Use of Tobacco	Nominal	2	no
LR2	Use of Alcohol	Nominal	1	yes
LR2	Use of Alcohol	Nominal	2	no
LR3	Type of Diet	Nominal	1	veg
LR3	Type of Diet	Nominal	2	mix
KDQOL1	how you say your health is	Nominal	1	excellent
KDQOL1	how you say your health is	Nominal	2	very good
KDQOL1	how you say your health is	Nominal	3	good
KDQOL1	how you say your health is	Nominal	4	fair
KDQOL1	how you say your health is	Nominal	5	poor
KDQOL2	moderate activities	Nominal	1	yes limited a lot
KDQOL2	moderate activities	Nominal	2	yes limited a little
KDQOL2	moderate activities	Nominal	3	no not limited at all
KDQOL3	climbing several flights of stairs	Nominal	1	yes limited a lot
KDQOL3	climbing several flights of stairs	Nominal	2	yes limited a little
KDQOL3	climbing several flights of stairs	Nominal	3	no not limited at all
KDQOL4	accomplished less than you like (physical health)	Nominal	1	yes
KDQOL4	accomplished less than you like (physical health)	Nominal	2	no
KDQOL5	limited in kind of work/activities	Nominal	1	yes
KDQOL5	limited in kind of work/activities	Nominal	2	no
KDQOL6	accomplished less due to emotional problems	Nominal	1	yes
KDQOL6	accomplished less due to emotional problems	Nominal	2	no
KDQOL7	didn't do work carefully	Nominal	1	yes
KDQOL7	didn't do work carefully	Nominal	2	no
KDQOL8	pain interference with normal work	Nominal	1	not at all
KDQOL8	pain interference with normal work	Nominal	2	a little bit
KDQOL8	pain interference with normal work	Nominal	3	moderately
KDQOL8	pain interference with normal work	Nominal	4	quite a bit
KDQOL8	pain interference with normal work	Nominal	5	extremely
KDQOL9	felt calm and peaceful	Nominal	1	all of the time
KDQOL9	felt calm and peaceful	Nominal	2	most of the time
KDQOL9	felt calm and peaceful	Nominal	3	a good bit
KDQOL9	felt calm and peaceful	Nominal	4	some
KDQOL9	felt calm and peaceful	Nominal	5	a little
KDQOL9	felt calm and peaceful	Nominal	6	none
KDQOL10	have a lot of energy	Nominal	1	all of the time
KDQOL10	have a lot of energy	Nominal	2	most of the time
KDQOL10	have a lot of energy	Nominal	3	a good bit
KDQOL10	have a lot of energy	Nominal	4	some
KDQOL10	have a lot of energy	Nominal	5	a little
KDQOL10	have a lot of energy	Nominal	6	none
KDQOL11	felt downhearted and blue	Nominal	1	all of the time
KDQOL11	felt downhearted and blue	Nominal	2	most of the time
KDQOL11	felt downhearted and blue	Nominal	3	a good bit
KDQOL11	felt downhearted and blue	Nominal	4	some
KDQOL11	felt downhearted and blue	Nominal	5	a little
KDQOL11	felt downhearted and blue	Nominal	6	none
KDQOL12	health/emotional problems interfered with social activities	Nominal	1	all of the time
KDQOL12	health/emotional problems interfered with social activities	Nominal	2	most of the time
KDQOL12	health/emotional problems interfered with social activities	Nominal	3	some
KDQOL12	health/emotional problems interfered with social activities	Nominal	4	a little
KDQOL12	health/emotional problems interfered with social activities	Nominal	5	none
KDQOL13	kidney disease interferes with life	Nominal	1	definitely true
KDQOL13	kidney disease interferes with life	Nominal	2	mostly true
KDQOL13	kidney disease interferes with life	Nominal	3	dont know
KDQOL13	kidney disease interferes with life	Nominal	4	mostly false
KDQOL13	kidney disease interferes with life	Nominal	5	definitely false
KDQOL14	time spent dealing with kidney disease	Nominal	1	definitely true
KDQOL14	time spent dealing with kidney disease	Nominal	2	mostly true
KDQOL14	time spent dealing with kidney disease	Nominal	3	dont know
KDQOL14	time spent dealing with kidney disease	Nominal	4	mostly false
KDQOL14	time spent dealing with kidney disease	Nominal	5	definitely false
KDQOL15	felt frustrated with kidney disease	Nominal	1	definitely true
KDQOL15	felt frustrated with kidney disease	Nominal	2	mostly true
KDQOL15	felt frustrated with kidney disease	Nominal	3	dont know
KDQOL15	felt frustrated with kidney disease	Nominal	4	mostly false
KDQOL15	felt frustrated with kidney disease	Nominal	5	definitely false
KDQOL16	felt like a burden on family	Nominal	1	definitely true
KDQOL16	felt like a burden on family	Nominal	2	mostly true
KDQOL16	felt like a burden on family	Nominal	3	dont know
KDQOL16	felt like a burden on family	Nominal	4	mostly false
KDQOL16	felt like a burden on family	Nominal	5	definitely false
KDQOL17	soreness in muscles	Nominal	1	not at all bothered
KDQOL17	soreness in muscles	Nominal	2	somewhat bothered
KDQOL17	soreness in muscles	Nominal	3	moderately bothered
KDQOL17	soreness in muscles	Nominal	4	very much bothered
KDQOL17	soreness in muscles	Nominal	5	extremely bothered
KDQOL18	chest pain	Nominal	1	not at all bothered
KDQOL18	chest pain	Nominal	2	somewhat bothered
KDQOL18	chest pain	Nominal	3	moderately bothered
KDQOL18	chest pain	Nominal	4	very much bothered
KDQOL18	chest pain	Nominal	5	extremely bothered
KDQOL19	cramps	Nominal	1	not at all bothered
KDQOL19	cramps	Nominal	2	somewhat bothered
KDQOL19	cramps	Nominal	3	moderately bothered
KDQOL19	cramps	Nominal	4	very much bothered
KDQOL19	cramps	Nominal	5	extremely bothered
KDQOL20	itchy skin	Nominal	1	not at all bothered
KDQOL20	itchy skin	Nominal	2	somewhat bothered
KDQOL20	itchy skin	Nominal	3	moderately bothered
KDQOL20	itchy skin	Nominal	4	very much bothered
KDQOL20	itchy skin	Nominal	5	extremely bothered
KDQOL21	dry skin	Nominal	1	not at all bothered
KDQOL21	dry skin	Nominal	2	somewhat bothered
KDQOL21	dry skin	Nominal	3	moderately bothered
KDQOL21	dry skin	Nominal	4	very much bothered
KDQOL21	dry skin	Nominal	5	extremely bothered
KDQOL22	shortness of breath	Nominal	1	not at all bothered
KDQOL22	shortness of breath	Nominal	2	somewhat bothered
KDQOL22	shortness of breath	Nominal	3	moderately bothered
KDQOL22	shortness of breath	Nominal	4	very much bothered
KDQOL22	shortness of breath	Nominal	5	extremely bothered
KDQOL23	faintness or dizziness	Nominal	1	not at all bothered
KDQOL23	faintness or dizziness	Nominal	2	somewhat bothered
KDQOL23	faintness or dizziness	Nominal	3	moderately bothered
KDQOL23	faintness or dizziness	Nominal	4	very much bothered
KDQOL23	faintness or dizziness	Nominal	5	extremely bothered
KDQOL24	lack of appetite	Nominal	1	not at all bothered
KDQOL24	lack of appetite	Nominal	2	somewhat bothered
KDQOL24	lack of appetite	Nominal	3	moderately bothered
KDQOL24	lack of appetite	Nominal	4	very much bothered
KDQOL24	lack of appetite	Nominal	5	extremely bothered
KDQOL25	washed out or drained	Nominal	1	not at all bothered
KDQOL25	washed out or drained	Nominal	2	somewhat bothered
KDQOL25	washed out or drained	Nominal	3	moderately bothered
KDQOL25	washed out or drained	Nominal	4	very much bothered
KDQOL25	washed out or drained	Nominal	5	extremely bothered
KDQOL26	numbness in hands or feet	Nominal	1	not at all bothered
KDQOL26	numbness in hands or feet	Nominal	2	somewhat bothered
KDQOL26	numbness in hands or feet	Nominal	3	moderately bothered
KDQOL26	numbness in hands or feet	Nominal	4	very much bothered
KDQOL26	numbness in hands or feet	Nominal	5	extremely bothered
KDQOL27	nausea or upset stomach	Nominal	1	not at all bothered
KDQOL27	nausea or upset stomach	Nominal	2	somewhat bothered
KDQOL27	nausea or upset stomach	Nominal	3	moderately bothered
KDQOL27	nausea or upset stomach	Nominal	4	very much bothered
KDQOL27	nausea or upset stomach	Nominal	5	extremely bothered
KDQOL28	problems with access site	Nominal	1	not at all bothered
KDQOL28	problems with access site	Nominal	2	somewhat bothered
KDQOL28	problems with access site	Nominal	3	moderately bothered
KDQOL28	problems with access site	Nominal	4	very much bothered
KDQOL28	problems with access site	Nominal	5	extremely bothered
KDQOL29	fluid restrictions	Nominal	1	not at all bothered
KDQOL29	fluid restrictions	Nominal	2	somewhat bothered
KDQOL29	fluid restrictions	Nominal	3	moderately bothered
KDQOL29	fluid restrictions	Nominal	4	very much bothered
KDQOL29	fluid restrictions	Nominal	5	extremely bothered
KDQOL30	dietary restrictions	Nominal	1	not at all bothered
KDQOL30	dietary restrictions	Nominal	2	somewhat bothered
KDQOL30	dietary restrictions	Nominal	3	moderately bothered
KDQOL30	dietary restrictions	Nominal	4	very much bothered
KDQOL30	dietary restrictions	Nominal	5	extremely bothered
KDQOL31	ability to walk around house	Nominal	1	not at all bothered
KDQOL31	ability to walk around house	Nominal	2	somewhat bothered
KDQOL31	ability to walk around house	Nominal	3	moderately bothered
KDQOL31	ability to walk around house	Nominal	4	very much bothered
KDQOL31	ability to walk around house	Nominal	5	extremely bothered
KDQOL32	ability to travel	Nominal	1	not at all bothered
KDQOL32	ability to travel	Nominal	2	somewhat bothered
KDQOL32	ability to travel	Nominal	3	moderately bothered
KDQOL32	ability to travel	Nominal	4	very much bothered
KDQOL32	ability to travel	Nominal	5	extremely bothered
KDQOL33	dependent on doctors/medical staff	Nominal	1	not at all bothered
KDQOL33	dependent on doctors/medical staff	Nominal	2	somewhat bothered
KDQOL33	dependent on doctors/medical staff	Nominal	3	moderately bothered
KDQOL33	dependent on doctors/medical staff	Nominal	4	very much bothered
KDQOL33	dependent on doctors/medical staff	Nominal	5	extremely bothered
KDQOL34	stress or worries caused by KD	Nominal	1	not at all bothered
KDQOL34	stress or worries caused by KD	Nominal	2	somewhat bothered
KDQOL34	stress or worries caused by KD	Nominal	3	moderately bothered
KDQOL34	stress or worries caused by KD	Nominal	4	very much bothered
KDQOL34	stress or worries caused by KD	Nominal	5	extremely bothered
KDQOL35	Sex life	Nominal	1	not at all bothered
KDQOL35	Sex life	Nominal	2	somewhat bothered
KDQOL35	Sex life	Nominal	3	moderately bothered
KDQOL35	Sex life	Nominal	4	very much bothered
KDQOL35	Sex life	Nominal	5	extremely bothered
KDQOL36	personal appearance	Nominal	1	not at all bothered
KDQOL36	personal appearance	Nominal	2	somewhat bothered
KDQOL36	personal appearance	Nominal	3	moderately bothered
KDQOL36	personal appearance	Nominal	4	very much bothered
KDQOL36	personal appearance	Nominal	5	extremely bothered
SESscoring	SES scoring	Scale
KDQOLscoring	KDQOL scoring	Scale
SESquintiles	Socio Economic Status (Quintiles)	Nominal	1	first quintile
SESquintiles	Socio Economic Status (Quintiles)	Nominal	2	second quintile
SESquintiles	Socio Economic Status (Quintiles)	Nominal	3	third quintile
SESquintiles	Socio Economic Status (Quintiles)	Nominal	4	fourth quintile
SESquintiles	Socio Economic Status (Quintiles)	Nominal	5	fifth quintile
PC100	PC100	Scale
MC100	MC100	Scale
Burden100	Burden100	Scale
Symptoms100	Symptoms100	Scale
Effects100	Effects100	Scale
RecodeI4	Recode I4	Nominal
RecodeI5	Recode I5	Nominal
RecodeI6	Recode I6	Nominal
RecodeI7	Recode I7	Nominal
RecodeI2	Recode I2	Nominal
RecodeI3	Recode I3	Nominal
RecodeI12	Recode12	Nominal
RecodeI13	Recode13	Nominal
RecodeI14	Recode14	Nominal
RecodeI15	Recode15	Nominal
RecodeI16	Recode16	Nominal
RecodeI1	RecodeI1	Nominal
RecodeI8	RecodeI8	Nominal
RecodeI17	RecodeI17	Nominal
RecodeI18	RecodeI18	Nominal
RecodeI19	RecodeI19	Nominal
RecodeI20	RecodeI20	Nominal
RecodeI21	RecodeI21	Nominal
RecodeI22	RecodeI22	Nominal
RecodeI23	RecodeI23	Nominal
RecodeI24	RecodeI24	Nominal
RecodeI25	RecodeI25	Nominal
RecodeI26	RecodeI26	Nominal
RecodeI27	RecodeI27	Nominal
RecodeI28	RecodeI28	Nominal
RecodeI29	RecodeI29	Nominal
RecodeI30	RecodeI30	Nominal
RecodeI31	RecodeI31	Nominal
RecodeI32	RecodeI32	Nominal
RecodeI33	RecodeI33	Nominal
RecodeI34	RecodeI34	Nominal
RecodeI35	RecodeI35	Nominal
RecodeI36	RecodeI36	Nominal
RecodeI11	RecodeI11	Nominal
RecodeI9	RecodeI9	Nominal
RecodeI10	RecodeI10	Nominal
sympexcel	Symptom/ problem list	Scale
effectexcel	Effects of kidney disease	Scale
burdenexcel	Burden of kidney disease	Scale
SF12scorePhysical	SF-12 Physical Composite	Scale
SF12ScoreMental	SF-12 Mental Composite	Scale
Recodededucational	Recoded Education for Inferential Statistics	Nominal	1	No formal education
Recodededucational	Recoded Education for Inferential Statistics	Nominal	2	have formal education
Recodedmarital	Recoded Marital Status for Inferential Statistics	Nominal	1	Single/Divorced/Widow/er
Recodedmarital	Recoded Marital Status for Inferential Statistics	Nominal	2	Married
